# Supplementary material for: Can Nanofluidic Chemical Release Enable Fast, High Resolution Neurotransmitter-Based Neurostimulation?
Source: Front Neurosci. 2016 Mar 31;10:138. doi: 10.3389/fnins.2016.00138 (PMC4815362; doi:10.3389/fnins.2016.00138)
Supplement: Supplementary file 2 [file DataSheet2.ZIP]

Archive with 15 entries (14 files):
- figures/
- figures/ChemicalSignalPropagation.png
- figures/ChemicalSignalPropagation.py
- figures/colorbar_horiz.png
- figures/constants.pyc
- figures/Figure1.png
- figures/Figure1.svg
- figures/Figure2.png
- figures/Figure2.svg
- figures/instructions.txt
- figures/NanoporeReleaseRates.png
- figures/NanoporeReleaseRates.py
- figures/pdj.mplstyle
- figures/Thumbs.db
- figures/xyzt.png
