# Supplementary material for: Can Nanofluidic Chemical Release Enable Fast, High Resolution Neurotransmitter-Based Neurostimulation?
Source: Front Neurosci. 2016 Mar 31;10:138. doi: 10.3389/fnins.2016.00138 (PMC4815362; doi:10.3389/fnins.2016.00138)
Supplement: Supplementary file 2 [file DataSheet2.ZIP › figures/ChemicalSignalPropagation.py]

# -*- coding: utf-8 -*-
"""
Illustrates examples of chemical signal propogation for Figure 2 of "Can 
nanofluidic chemical release enable fast, high resolution 
neurotransmitter-based neurostimulation?" by Peter D. Jones & Martin Stelzle

@author: Peter D. Jones
"""

import numpy as np
import matplotlib.pyplot as plt
import matplotlib.gridspec as gridspec
import matplotlib as mpl
import quantities as pq

from matplotlib.colors import LogNorm
from constants import *
from scipy.special import erfc

def pointSourceConstant(releaseRate,radius,time):
    # equation 1 from Nicholson et al. (1979). Diffusion from an iontophoretic point source in the brain
    # multiplied by 2, as diffusion only occurs above substrate in z>0
    concentration = 2. * releaseRate / (4*np.pi*diffuse*radius) * erfc((radius/(2*np.sqrt(diffuse*time))).simplified)
    return concentration.rescale('mol/l')

def pointSourceConstantSS(releaseRate,radius):
    # limit of pointSourceConstant as t->inf
    concentration = 2. * releaseRate / (4*np.pi*diffuse*radius)
    return concentration.rescale('mol/l')

def pointSourceInstant(radius,time,amount):
    concentration = amount / (4.*(np.pi*diffuse*time)**(3./2)) * np.exp( (-(radius**2)/(4.*diffuse*time)).simplified ) 
    #concentration = concentration/N_A # convert molecules/m^3 to mmol/l
    return concentration.rescale('mol/l')
    
def hex_to_pixel(hx):
    x = dr_pore * (hx[0] + float(hx[1])/2)
    y = dr_pore * 3./2 * hx[1] / np.sqrt(3)
    return (x, y)
    
def cmap_discretize(cmap, N):
    """Return a discrete colormap from the continuous colormap cmap.
    cmap: colormap instance, eg. cm.jet. 
    N: number of colors.

    Example
        x = resize(arange(100), (5,100))
        djet = cmap_discretize(cm.jet, 5)
        imshow(x, cmap=djet)
    """

    if type(cmap) == str:
        cmap = get_cmap(cmap)
    colors_i = np.concatenate((np.linspace(0, 1., N), (0.,0.,0.,0.)))
    colors_rgba = cmap(colors_i)
    indices = np.linspace(0, 1., N+1)
    cdict = {}
    for ki,key in enumerate(('red','green','blue')):
        cdict[key] = [ (indices[i], colors_rgba[i-1,ki], colors_rgba[i,ki]) for i in xrange(N+1) ]
    # Return colormap object.
    return mpl.colors.LinearSegmentedColormap(cmap.name + "_%d"%N, cdict, 1024)

with plt.style.context('pdj.mplstyle'):
    figureSize = (120,70)*pq.mm
    
    f = plt.figure(figsize=figureSize.rescale('inch').magnitude)

    gsTop = gridspec.GridSpec(1, 2, width_ratios=[4,5])
    
    ax_tz = (plt.Subplot(f, gsTop[:, 0]),
               plt.Subplot(f, gsTop[:, 1]))
    for ax in ax_tz:
        f.add_subplot(ax)
    
    D = 50*pq.nm # pore diameter
    L = 500 * pq.nm # pore length
    P = 0 * pq.kPa # pressure
    
    c_0 = 0.1 * pq.mol/pq.l # concentration, mol/l
    
    release = np.pi/4*(diffuse*D**2+P*D**4/32/eta())*c_0/L
    release = release.simplified
    
    # make these smaller to increase the resolution
    dt = 0.01 # ms
    dr = 0.01 # um
    
    t_min, t_max = -0.5, 5 # ms
    r_min, r_max = 0, 10 # ms
    
    c_min = 1e-9 * pq.mol/pq.l
    c_max = 1e-3 * pq.mol/pq.l
    
    # generate 2 2d grids for the x & y bounds
    r, t = np.mgrid[slice(r_min, r_max + dr, dr),
                    slice(t_min, t_max + dt, dt)]
    r = r*pq.um
    t = t*pq.ms
    
    instantSource = 1000e3 / N_A
    c = pointSourceInstant(r,t,instantSource)
    
    # t and r are bounds, so c should be the value *inside* those bounds.
    # Therefore, remove the last value from the c array.
    c = c[:-1, :-1]
    c[np.isnan(c)] = 1e-18*pq.mol/pq.l
    c[np.isinf(c)] = 1e-18*pq.mol/pq.l
    c[c==0] = 1e-18*pq.mol/pq.l
    
    # pick the desired colormap, sensible levels, and define a normalization
    # instance which takes data values and translates those into levels.
    cmap = cmap_discretize(plt.get_cmap('Greens'),12)
    norm = LogNorm(vmin=c_min.rescale(c.dimensionality.string).magnitude, vmax=c_max.rescale(c.dimensionality.string).magnitude)
    
    im = ax_tz[0].pcolormesh(t.magnitude, r.magnitude, c.magnitude, cmap=cmap, norm=norm)

    ax_tz[0].set_xlim(-0.5,5)
    ax_tz[0].set_xlabel('Time (%s)'%t.dimensionality.string)
    ax_tz[0].set_ylabel('Distance (%s)'%r.dimensionality.string)
    
    # make these smaller to increase the resolution
    dt = 0.01 # ms
    dr = 0.01 # um
    
    t_min, t_max = -0.5, 5 # ms
    r_min, r_max = 0, 10 # ms
    
    c_min = 1e-12 * pq.mol/pq.l
    c_max = 1e-3 * pq.mol/pq.l
    
    # generate 2 2d grids for the x & y bounds
    r, t = np.mgrid[slice(r_min, r_max + dr, dr),
                    slice(t_min, t_max + dt, dt)]
    r = r*pq.um
    t = t*pq.ms
    
    c = pointSourceConstant(release,r,t)
    
    # t and r are bounds, so c should be the value *inside* those bounds.
    # Therefore, remove the last value from the c array.
    c = c[:-1, :-1]
    # Remove nonsense values. Set to low, non-zero value to allow for log scale
    c[np.isnan(c)] = 1e-18*pq.mol/pq.l
    c[np.isinf(c)] = 1e-18*pq.mol/pq.l
    c[c==0] = 1e-18*pq.mol/pq.l
    
    im = ax_tz[1].pcolormesh(t.magnitude, r.magnitude, c.magnitude, cmap=cmap, norm=norm)

    ax_tz[1].set_xlim(-0.5,5)
    
    ax_tz[1].set_xlabel('Time (%s)'%t.dimensionality.string)
    
    ax_tz_inf = ax_tz[1].twinx()
    r, t = np.mgrid[slice(r_min, r_max + dr, dr),
                    slice(6, 7 + dt, dt)]
    r = r*pq.um
    t = t*pq.ms
    
    c = pointSourceConstantSS(release,r)
     # t and r are bounds, so c should be the value *inside* those bounds.
    # Therefore, remove the last value from the c array.
    c = c[:-1, :-1]
    c[np.isnan(c)] = 1e-18*pq.mol/pq.l
    c[np.isinf(c)] = 1e-18*pq.mol/pq.l
    
    im = ax_tz_inf.pcolormesh(t.magnitude, r.magnitude, c.magnitude, cmap=cmap, norm=norm)
    
    for i, ax in enumerate(ax_tz):
        ax.spines['right'].set_visible(False)
        ax.spines['top'].set_visible(False)
        # Only show ticks on the left and bottom spines
        ax.xaxis.tick_bottom()
        ax.yaxis.tick_left()
        
        # Bump axes outwards
        ax.spines['left'].set_position(('outward', 5))
        ax.spines['bottom'].set_position(('outward', 5))
        
        if i!=0:
            ax.spines['left'].set_visible(False)
            for tl in ax.get_yticklabels():
                tl.set_visible(False)
            ax.tick_params(
                axis='y',           # changes apply to the x-axis
                which='both',       # both major and minor ticks are affected
                left='off',         # ticks along the bottom edge are off
                right='off')        # ticks along the top edge are off
    ax_tz_inf.spines['right'].set_visible(False)
    ax_tz_inf.spines['top'].set_visible(False)
    ax_tz_inf.spines['left'].set_visible(False)
    ax_tz_inf.spines['bottom'].set_visible(False)
    for tl in ax_tz_inf.get_yticklabels():
        tl.set_visible(False)
    ax_tz_inf.tick_params(
                axis='y',           # changes apply to the x-axis
                which='both',       # both major and minor ticks are affected
                left='off',         # ticks along the bottom edge are off
                right='off')        # ticks along the top edge are off
                #labelbottom='off')  # labels along the bottom edge are off
    ax_tz_inf.set_xlim(-0.5,7)
    ax_tz_inf.set_xticks((0,1,2,3,4,5,6.5))
    labels = [item.get_text() for item in ax_tz_inf.get_xticklabels()]
    for i, lbl in enumerate(labels):
        labels[i] = '%d'%ax_tz_inf.get_xticks()[i] #ax_tz_inf.get_xticks()[i]
    labels[-1] = r'$\infty$'
    ax_tz_inf.set_xticklabels(labels)
        
    plt.tight_layout()
   
    f.savefig('ChemicalSignalPropagation.png',dpi=1200)

    figureSize_cbar_h = (70,20)*pq.mm
    
    f_cbar_h = plt.figure(figsize=figureSize_cbar_h.rescale('inch').magnitude)
    
    ax_cbar_h = f_cbar_h.add_axes([0.1, 0.7, 0.8, 0.2])
    cbar_h = mpl.colorbar.ColorbarBase(ax_cbar_h, cmap=cmap,
                                norm=norm,
                                orientation='horizontal' )
    cbar_h.outline.remove()
    labels = [item.get_text() for item in cbar_h.ax.get_xticklabels()]
    labels[0] =  '<'+labels[0]
    labels[-1] =  '>'+labels[-1]
    cbar_h.ax.set_xticklabels(labels)
    #cbar_h.ax.yaxis.set_ticks_position('left')
    cbar_h.set_label('Logarithmic concentration (M)')#,labelpad=-60)    
    
    f_cbar_h.savefig('colorbar_horiz.png',dpi=1200)
    
    # Start array images

    figureSize_xyzt = (100,80)*pq.mm
    #ig_xyzt = 

    f_xyzt = plt.figure(figsize=figureSize_xyzt.rescale('inch').magnitude)
    gs_xyzt = gridspec.GridSpec(3, 3, height_ratios=[2, 2, 1])
    
    
    ax_xyzt = ( (plt.Subplot(f_xyzt, gs_xyzt[2, 0]),
                 plt.Subplot(f_xyzt, gs_xyzt[1, 0]),
                 plt.Subplot(f_xyzt, gs_xyzt[0, 0])),
                (plt.Subplot(f_xyzt, gs_xyzt[2, 1]),
                 plt.Subplot(f_xyzt, gs_xyzt[1, 1]),
                 plt.Subplot(f_xyzt, gs_xyzt[0, 1])),
                (plt.Subplot(f_xyzt, gs_xyzt[2, 2]),
                 plt.Subplot(f_xyzt, gs_xyzt[1, 2]),
                 plt.Subplot(f_xyzt, gs_xyzt[0, 2])) )
    
    for row in ax_xyzt:
        for ax in row:
            f_xyzt.add_subplot(ax)        
        
    dx = 50*pq.nm
    
    x = range(-1000,1001) * dx.rescale('um')
    y = range(-1000,1001) * dx.rescale('um')
    z = range(0,1001) * dx.rescale('um')
    
    dr_pore = 10 * pq.um
    n_pore_r = 2
    q = range(-n_pore_r,n_pore_r+1)
    r = range(-n_pore_r,n_pore_r+1)
    
    ts = (1e-3,5e-3,5e-2)*pq.s
        
    # Plot x-z
    x_xz, z_xz = np.meshgrid(x, z)
    y_xz = 0 * pq.um
    
    # Plot x-y    
    x_xy, y_xy = np.meshgrid(x, y)
    z_xys = (0.5, 10) * pq.um
    
    for i, t in enumerate(ts):
        c_xz = np.zeros(x_xz.shape)*pq.mol/pq.l
        
        for m,q_m in enumerate(q):
            for n,r_n in enumerate(r):
                if (abs(q_m+r_n)<=n_pore_r):
                    x_pore,y_pore = hex_to_pixel((q_m,r_n))
                    radius = np.sqrt((x_xz-x_pore)**2+(y_xz-y_pore)**2+z_xz**2)
                    c_xz += pointSourceConstant(release,radius,t)
        
        ax_xyzt[i][0].pcolormesh(x_xz.magnitude, z_xz.magnitude, c_xz.magnitude, cmap=cmap, norm=norm)

        for j, z_xy in enumerate(z_xys):
            c_xy = np.zeros(x_xy.shape)*pq.mol/pq.l
            for m,q_m in enumerate(q):
                for n,r_n in enumerate(r):
                    if (abs(q_m+r_n)<=n_pore_r):
                        x_pore,y_pore = hex_to_pixel((q_m,r_n))
                        radius = np.sqrt((x_xy-x_pore)**2+(y_xy-y_pore)**2+z_xy**2)
                        c_xy += pointSourceConstant(release,radius,t)
            ax_xyzt[i][1+j].pcolormesh(x_xy.magnitude, y_xy.magnitude, c_xy.magnitude, cmap=cmap, norm=norm)
            
    for row in ax_xyzt:
        for ax in row:
            ax.set_aspect(1)
            ax.axis('off')

    f_xyzt.savefig('xyzt.png',dpi=1200)
