# Supplementary material for: Can Nanofluidic Chemical Release Enable Fast, High Resolution Neurotransmitter-Based Neurostimulation?
Source: Front Neurosci. 2016 Mar 31;10:138. doi: 10.3389/fnins.2016.00138 (PMC4815362; doi:10.3389/fnins.2016.00138)
Supplement: Supplementary file 2 [file DataSheet2.ZIP › figures/instructions.txt]

Instructions to reproduce figures from
	Can nanofluidic chemical release enable fast, high resolution neurotransmitter-based neurostimulation?
	Authors: Peter D. Jones & Martin Stelzle
	Frontiers of Neuroscience, 2016

***** Software *****
Anaconda 2.4.1 with python 2.7 (available from Continuum Analytics: https://www.continuum.io/why-anaconda)
quantities package (version 0.10.1, https://pypi.python.org/pypi/quantities)
Inkscape 0.91 (https://inkscape.org/)

***** Installing software *****
Anaconda and Inkscape can be downloaded and installed according to instructions on their websites.
On Windows, the quantities package can be installed after Anaconda by running "pip install quantities" with the Command Prompt.

Important:
The quantities package in its current state does not support the erf or erfc functions. After installing quantities, three lines must be added to quantities/dimensionality.py.

	from scipy.special import erf, erfc

	p_dict[erf] = _d_dimensionless
	p_dict[erfc] = _d_dimensionless
	
For more details, see: https://github.com/python-quantities/python-quantities/issues/73

***** Reproducing the figures *****

Graphs were produced with matplotlib 1.5.0, which is included together with many scientific packages in the Anaconda platform. Calculations used the quantities package, to give variables physical meaning. Figures were composed in Inkscape and exported at 1200 dpi.

Figure 1:
1.	Run NanoporeReleaseRates.py to produce NanoporeReleaseRates.png.
2.	Update the graph in Figure1.svg using NanoporeReleaseRates.png.
3.	Export Figure1.png from Figure1.svg with a resolution of 1200 dpi.

Figure 2:
1.	Run ChemicalSignalPropagation.py to produce ChemicalSignalPropagation.png, xyzt.png, and colorbar_horiz.png.
2.	Update the images in Figure2.svg.
3.	Expore Figure2.png from Figure2.svg with a resolution of 1200 dpi.
