# Supplementary material for: Can Nanofluidic Chemical Release Enable Fast, High Resolution Neurotransmitter-Based Neurostimulation?
Source: Front Neurosci. 2016 Mar 31;10:138. doi: 10.3389/fnins.2016.00138 (PMC4815362; doi:10.3389/fnins.2016.00138)
Supplement: Supplementary file 2 [file DataSheet2.ZIP › figures/NanoporeReleaseRates.py]

# -*- coding: utf-8 -*-
"""
Illustrates chemical release rates from nanopores for Figure 1 of "Can 
nanofluidic chemical release enable fast, high resolution 
neurotransmitter-based neurostimulation?" by Peter D. Jones & Martin Stelzle

@author: Peter D. Jones
"""
import numpy as np
from matplotlib import pyplot as plt
import quantities as pq

from matplotlib.ticker import ScalarFormatter

from constants import *

with plt.style.context('pdj.mplstyle'):
    figureSize = (80,80)*pq.mm
    fig = plt.figure(figsize=figureSize.rescale('inch').magnitude)
    ax = (fig.add_subplot(1,1,1),)
    
    D = np.linspace(10, 100, 1000)*pq.nm # pore diameter
    L = 500 * pq.nm # pore length
    P = 100 * pq.kPa # pressure
    

    Q = np.pi*P*D**4 / (128.*eta()*L) # flow, m^3/s = Pa m^4 / Pa s m
    Q = Q.rescale('L/s')

    c = 0.1 * pq.mol/pq.l # concentration, mol/l
    
    N_pressure = Q*c # flux, mol/s
    
    N_diffuse = np.pi*c*diffuse*D**2/(4*L)  # m^3 mol / l s
    N_diffuse = N_diffuse.simplified
    
    iontophoresis = 1 * pq.nA # A or C/s
    N_1nA = iontophoresis / e / N_A * np.ones(len(D))
    N_1nA = N_1nA.simplified
    
    N_synapse = 1e-16 * pq.mol/pq.s * np.ones(len(D))

    pltPressure, = ax[0].loglog(D, N_pressure, label='pressure, 100 kPa', color='#1F77B4')
    pltDiff, = ax[0].loglog(D, N_diffuse, label='diffusion', color='#289049')
    plt1nA, = ax[0].loglog(D, N_1nA, label='iontophoresis, 1 nA', color='#FF7F0E', ls='--')
    pltSynapse, = ax[0].loglog(D, N_synapse, label='synaptic release', color='#D62728', ls='--')
    
    
    ax[0].set_ylim(1e-17,2e-14)
    
    ax[0].set_xlabel('Pore diameter (%s)'%D.dimensionality.string)
    ax[0].set_ylabel('Maximum release rate (%s)'%N_pressure.dimensionality.string)
    ax[0].set_xticks([10, 20, 30, 50, 70, 100])
    ax[0].xaxis.set_major_formatter(ScalarFormatter(useMathText=True))
    
    plt.tight_layout()
    # Shrink current axis by 20%
    box = ax[0].get_position()
    ax[0].set_position([box.x0, box.y0, box.width*0.8, box.height*0.75])
    ax[0].legend(handles=[pltPressure, pltDiff],
              loc='best', bbox_to_anchor=(0.45, 1))
              
    ax[0].annotate(plt1nA.get_label(), xy=(0, 0.93), xycoords='axes fraction', fontsize=8,
                    horizontalalignment='left', verticalalignment='bottom', color=plt1nA.get_color())
    ax[0].annotate(pltSynapse.get_label(), xy=(0.5, 0.21), xycoords='axes fraction', fontsize=8,
                    horizontalalignment='left', verticalalignment='bottom', color=pltSynapse.get_color())

    # Hide the right and top spines
    for ax_i in ax:
        ax_i.spines['right'].set_visible(False)
        ax_i.spines['top'].set_visible(False)
        # Bump axes outwards
        ax_i.spines['left'].set_position(('outward', 5))
        ax_i.spines['bottom'].set_position(('outward', 5))
        # Only show ticks on the left and bottom spines
        ax_i.xaxis.tick_bottom()  
        ax_i.yaxis.tick_left()


    plt.savefig('NanoporeReleaseRates.png',dpi=1200)
