# Supplementary material for: Can Nanofluidic Chemical Release Enable Fast, High Resolution Neurotransmitter-Based Neurostimulation?
Source: Front Neurosci. 2016 Mar 31;10:138. doi: 10.3389/fnins.2016.00138 (PMC4815362; doi:10.3389/fnins.2016.00138)
Supplement: Supplementary file 2 [file DataSheet2.ZIP › figures/pdj.mplstyle]

#
# Adapted from BMH style
#     Author: Cameron Davidson-Pilon, original styles from Bayesian Methods for Hackers
#     https://github.com/CamDavidsonPilon/Probabilistic-Programming-and-Bayesian-Methods-for-Hackers/ 
#
# more should be possible: http://matplotlib.org/1.3.1/users/customizing.html

lines.linewidth : 1.0

patch.linewidth: 0.5
patch.facecolor: blue
patch.edgecolor: eeeeee
patch.antialiased: True

font.size: 8
font.family: sans
font.serif: Arial


text.hinting_factor : 8

mathtext.fontset : cm

axes.facecolor: none
axes.edgecolor: 000000
axes.linewidth: 1.0
xtick.major.size: 6
xtick.minor.size: 4
ytick.major.size: 6
ytick.minor.size: 4
xtick.major.width: 1.0
xtick.minor.width: 0.5
ytick.major.width: 1.0
ytick.minor.width: 0.5
axes.grid : False
axes.titlesize: 18
axes.labelsize: 8
#axes.color_cycle: 348ABD, A60628, 7A68A6, 467821, D55E00, CC79A7, 56B4E9, 009E73, F0E442, 0072B2
# Colors taken from the Tableau20 set
#axes.color_cycle: 1f77b4, aec7e8, ff7f0e, ffbb78, 2ca02c, 98df8a, d62728, ff9896, 9467bd, c5b0d5, 8c564b, c49c94, e377c2, f7b6d2, 7f7f7f, c7c7c7, bcbd22, dbdb8d, 17becf, 9edae5
# Colors taken from the Tableau10 set
axes.color_cycle: 1F77B4, FF7F0E, 2CA02C, D62728, 9467BD, 8C564B, E377C2, 7F7F7F, BCBD22, 17BECF

xtick.direction      : out     # direction: in or out
ytick.direction      : out     # direction: in or out


legend.frameon: False
legend.fontsize: 8

figure.figsize : 7, 5.3 # inches
#figure.dpi : 100

savefig.dpi: 900 
